# Supplementary material for: Cell-type-specific prediction of 3D chromatin organization enables high-throughput in silico genetic screening
Source: Nat Biotechnol. 2023 Jan 9;41(8):1140–50. doi: 10.1038/s41587-022-01612-8 (PMC10329734; doi:10.1038/s41587-022-01612-8)
Supplement: Supplementary file 3 — Cell-type-specific predictions. [file 41587_2022_1612_MOESM3_ESM.zip]

Archive with 1,068 entries (1,067 files):
- Cell type-specific predictions/
- __MACOSX/._Cell type-specific predictions
- Cell type-specific predictions/chr5_178000000.pdf
- __MACOSX/Cell type-specific predictions/._chr5_178000000.pdf
- Cell type-specific predictions/chr18_26000000.pdf
- __MACOSX/Cell type-specific predictions/._chr18_26000000.pdf
- Cell type-specific predictions/chrX_90000000.pdf
- __MACOSX/Cell type-specific predictions/._chrX_90000000.pdf
- Cell type-specific predictions/chr6_77500000.pdf
- __MACOSX/Cell type-specific predictions/._chr6_77500000.pdf
- Cell type-specific predictions/chr1_77500000.pdf
- __MACOSX/Cell type-specific predictions/._chr1_77500000.pdf
- Cell type-specific predictions/chr2_173000000.pdf
- __MACOSX/Cell type-specific predictions/._chr2_173000000.pdf
- Cell type-specific predictions/chr12_38000000.pdf
- __MACOSX/Cell type-specific predictions/._chr12_38000000.pdf
- Cell type-specific predictions/chr1_206500000.pdf
- __MACOSX/Cell type-specific predictions/._chr1_206500000.pdf
- Cell type-specific predictions/chr6_152000000.pdf
- __MACOSX/Cell type-specific predictions/._chr6_152000000.pdf
- Cell type-specific predictions/chr2_132500000.pdf
- __MACOSX/Cell type-specific predictions/._chr2_132500000.pdf
- Cell type-specific predictions/chr18_7000000.pdf
- __MACOSX/Cell type-specific predictions/._chr18_7000000.pdf
- Cell type-specific predictions/chr10_123000000.pdf
- __MACOSX/Cell type-specific predictions/._chr10_123000000.pdf
- Cell type-specific predictions/chr3_157000000.pdf
- __MACOSX/Cell type-specific predictions/._chr3_157000000.pdf
- Cell type-specific predictions/chr11_132000000.pdf
- __MACOSX/Cell type-specific predictions/._chr11_132000000.pdf
- Cell type-specific predictions/chr2_88500000.pdf
- __MACOSX/Cell type-specific predictions/._chr2_88500000.pdf
- Cell type-specific predictions/chr3_159500000.pdf
- __MACOSX/Cell type-specific predictions/._chr3_159500000.pdf
- Cell type-specific predictions/chr10_94500000.pdf
- __MACOSX/Cell type-specific predictions/._chr10_94500000.pdf
- Cell type-specific predictions/chr12_91500000.pdf
- __MACOSX/Cell type-specific predictions/._chr12_91500000.pdf
- Cell type-specific predictions/chr12_58500000.pdf
- __MACOSX/Cell type-specific predictions/._chr12_58500000.pdf
- Cell type-specific predictions/chr19_15000000.pdf
- __MACOSX/Cell type-specific predictions/._chr19_15000000.pdf
- Cell type-specific predictions/chr8_96500000.pdf
- __MACOSX/Cell type-specific predictions/._chr8_96500000.pdf
- Cell type-specific predictions/chr7_116500000.pdf
- __MACOSX/Cell type-specific predictions/._chr7_116500000.pdf
- Cell type-specific predictions/chr6_17000000.pdf
- __MACOSX/Cell type-specific predictions/._chr6_17000000.pdf
- Cell type-specific predictions/chr19_54500000.pdf
- __MACOSX/Cell type-specific predictions/._chr19_54500000.pdf
- Cell type-specific predictions/chr11_60000000.pdf
- __MACOSX/Cell type-specific predictions/._chr11_60000000.pdf
- Cell type-specific predictions/chr3_162000000.pdf
- __MACOSX/Cell type-specific predictions/._chr3_162000000.pdf
- Cell type-specific predictions/chr10_66000000.pdf
- __MACOSX/Cell type-specific predictions/._chr10_66000000.pdf
- Cell type-specific predictions/chr16_86500000.pdf
- __MACOSX/Cell type-specific predictions/._chr16_86500000.pdf
- Cell type-specific predictions/chr6_132500000.pdf
- __MACOSX/Cell type-specific predictions/._chr6_132500000.pdf
- Cell type-specific predictions/chr15_36500000.pdf
- __MACOSX/Cell type-specific predictions/._chr15_36500000.pdf
- Cell type-specific predictions/chr5_176500000.pdf
- __MACOSX/Cell type-specific predictions/._chr5_176500000.pdf
- Cell type-specific predictions/chr6_167000000.pdf
- __MACOSX/Cell type-specific predictions/._chr6_167000000.pdf
- Cell type-specific predictions/chr13_83500000.pdf
- __MACOSX/Cell type-specific predictions/._chr13_83500000.pdf
- Cell type-specific predictions/chr1_2500000.pdf
- __MACOSX/Cell type-specific predictions/._chr1_2500000.pdf
- Cell type-specific predictions/chr2_221500000.pdf
- __MACOSX/Cell type-specific predictions/._chr2_221500000.pdf
- Cell type-specific predictions/chr15_60500000.pdf
- __MACOSX/Cell type-specific predictions/._chr15_60500000.pdf
- Cell type-specific predictions/chr21_27500000.pdf
- __MACOSX/Cell type-specific predictions/._chr21_27500000.pdf
- Cell type-specific predictions/chr5_17500000.pdf
- __MACOSX/Cell type-specific predictions/._chr5_17500000.pdf
- Cell type-specific predictions/chr17_8500000.pdf
- __MACOSX/Cell type-specific predictions/._chr17_8500000.pdf
- Cell type-specific predictions/chr14_27000000.pdf
- __MACOSX/Cell type-specific predictions/._chr14_27000000.pdf
- Cell type-specific predictions/chrX_89000000.pdf
- __MACOSX/Cell type-specific predictions/._chrX_89000000.pdf
- Cell type-specific predictions/chr8_121500000.pdf
- __MACOSX/Cell type-specific predictions/._chr8_121500000.pdf
- Cell type-specific predictions/chr12_92000000.pdf
- __MACOSX/Cell type-specific predictions/._chr12_92000000.pdf
- Cell type-specific predictions/chr3_11500000.pdf
- __MACOSX/Cell type-specific predictions/._chr3_11500000.pdf
- Cell type-specific predictions/chr6_125000000.pdf
- __MACOSX/Cell type-specific predictions/._chr6_125000000.pdf
- Cell type-specific predictions/chr12_3500000.pdf
- __MACOSX/Cell type-specific predictions/._chr12_3500000.pdf
- Cell type-specific predictions/chr14_29500000.pdf
- __MACOSX/Cell type-specific predictions/._chr14_29500000.pdf
- Cell type-specific predictions/chr3_101000000.pdf
- __MACOSX/Cell type-specific predictions/._chr3_101000000.pdf
- Cell type-specific predictions/chr7_66000000.pdf
- __MACOSX/Cell type-specific predictions/._chr7_66000000.pdf
- Cell type-specific predictions/chr4_30500000.pdf
- __MACOSX/Cell type-specific predictions/._chr4_30500000.pdf
- Cell type-specific predictions/chr2_36500000.pdf
- __MACOSX/Cell type-specific predictions/._chr2_36500000.pdf
- Cell type-specific predictions/chr8_100500000.pdf
- __MACOSX/Cell type-specific predictions/._chr8_100500000.pdf
- Cell type-specific predictions/chr5_19000000.pdf
- __MACOSX/Cell type-specific predictions/._chr5_19000000.pdf
- Cell type-specific predictions/chr3_30500000.pdf
- __MACOSX/Cell type-specific predictions/._chr3_30500000.pdf
- Cell type-specific predictions/chr8_114500000.pdf
- __MACOSX/Cell type-specific predictions/._chr8_114500000.pdf
- Cell type-specific predictions/chr7_94500000.pdf
- __MACOSX/Cell type-specific predictions/._chr7_94500000.pdf
- Cell type-specific predictions/chr8_13000000.pdf
- __MACOSX/Cell type-specific predictions/._chr8_13000000.pdf
- Cell type-specific predictions/chr16_17000000.pdf
- __MACOSX/Cell type-specific predictions/._chr16_17000000.pdf
- Cell type-specific predictions/chr2_6000000.pdf
- __MACOSX/Cell type-specific predictions/._chr2_6000000.pdf
- Cell type-specific predictions/chr7_120000000.pdf
- __MACOSX/Cell type-specific predictions/._chr7_120000000.pdf
- Cell type-specific predictions/chr11_42500000.pdf
- __MACOSX/Cell type-specific predictions/._chr11_42500000.pdf
- Cell type-specific predictions/chr17_74000000.pdf
- __MACOSX/Cell type-specific predictions/._chr17_74000000.pdf
- Cell type-specific predictions/chr13_58500000.pdf
- __MACOSX/Cell type-specific predictions/._chr13_58500000.pdf
- Cell type-specific predictions/chr11_94500000.pdf
- __MACOSX/Cell type-specific predictions/._chr11_94500000.pdf
- Cell type-specific predictions/chr8_76000000.pdf
- __MACOSX/Cell type-specific predictions/._chr8_76000000.pdf
- Cell type-specific predictions/chr17_21500000.pdf
- __MACOSX/Cell type-specific predictions/._chr17_21500000.pdf
- Cell type-specific predictions/chr9_31500000.pdf
- __MACOSX/Cell type-specific predictions/._chr9_31500000.pdf
- Cell type-specific predictions/chr19_8000000.pdf
- __MACOSX/Cell type-specific predictions/._chr19_8000000.pdf
- Cell type-specific predictions/chr12_131500000.pdf
- __MACOSX/Cell type-specific predictions/._chr12_131500000.pdf
- Cell type-specific predictions/chr2_224000000.pdf
- __MACOSX/Cell type-specific predictions/._chr2_224000000.pdf
- Cell type-specific predictions/chr6_161000000.pdf
- __MACOSX/Cell type-specific predictions/._chr6_161000000.pdf
- Cell type-specific predictions/chr16_33500000.pdf
- __MACOSX/Cell type-specific predictions/._chr16_33500000.pdf
- Cell type-specific predictions/chr8_18000000.pdf
- __MACOSX/Cell type-specific predictions/._chr8_18000000.pdf
- Cell type-specific predictions/chr18_54500000.pdf
- __MACOSX/Cell type-specific predictions/._chr18_54500000.pdf
- Cell type-specific predictions/chr12_65000000.pdf
- __MACOSX/Cell type-specific predictions/._chr12_65000000.pdf
- Cell type-specific predictions/chr2_120500000.pdf
- __MACOSX/Cell type-specific predictions/._chr2_120500000.pdf
- Cell type-specific predictions/chr4_187000000.pdf
- __MACOSX/Cell type-specific predictions/._chr4_187000000.pdf
- Cell type-specific predictions/chr1_214500000.pdf
- __MACOSX/Cell type-specific predictions/._chr1_214500000.pdf
- Cell type-specific predictions/chr3_74500000.pdf
- __MACOSX/Cell type-specific predictions/._chr3_74500000.pdf
- Cell type-specific predictions/chr2_175000000.pdf
- __MACOSX/Cell type-specific predictions/._chr2_175000000.pdf
- Cell type-specific predictions/chr19_6500000.pdf
- __MACOSX/Cell type-specific predictions/._chr19_6500000.pdf
- Cell type-specific predictions/chr7_77500000.pdf
- __MACOSX/Cell type-specific predictions/._chr7_77500000.pdf
- Cell type-specific predictions/chrX_104000000.pdf
- __MACOSX/Cell type-specific predictions/._chrX_104000000.pdf
- Cell type-specific predictions/chr18_75500000.pdf
- __MACOSX/Cell type-specific predictions/._chr18_75500000.pdf
- Cell type-specific predictions/chr6_71500000.pdf
- __MACOSX/Cell type-specific predictions/._chr6_71500000.pdf
- Cell type-specific predictions/chr5_27000000.pdf
- __MACOSX/Cell type-specific predictions/._chr5_27000000.pdf
- Cell type-specific predictions/chr4_161500000.pdf
- __MACOSX/Cell type-specific predictions/._chr4_161500000.pdf
- Cell type-specific predictions/chr2_80000000.pdf
- __MACOSX/Cell type-specific predictions/._chr2_80000000.pdf
- Cell type-specific predictions/chr2_187500000.pdf
- __MACOSX/Cell type-specific predictions/._chr2_187500000.pdf
- Cell type-specific predictions/chr9_135000000.pdf
- __MACOSX/Cell type-specific predictions/._chr9_135000000.pdf
- Cell type-specific predictions/chr3_104500000.pdf
- __MACOSX/Cell type-specific predictions/._chr3_104500000.pdf
- Cell type-specific predictions/chr2_161000000.pdf
- __MACOSX/Cell type-specific predictions/._chr2_161000000.pdf
- Cell type-specific predictions/chr6_154000000.pdf
- __MACOSX/Cell type-specific predictions/._chr6_154000000.pdf
- Cell type-specific predictions/chr11_115000000.pdf
- __MACOSX/Cell type-specific predictions/._chr11_115000000.pdf
- Cell type-specific predictions/chrX_31000000.pdf
- __MACOSX/Cell type-specific predictions/._chrX_31000000.pdf
- Cell type-specific predictions/chr2_66500000.pdf
- __MACOSX/Cell type-specific predictions/._chr2_66500000.pdf
- Cell type-specific predictions/chr6_101500000.pdf
- __MACOSX/Cell type-specific predictions/._chr6_101500000.pdf
- Cell type-specific predictions/chr7_86500000.pdf
- __MACOSX/Cell type-specific predictions/._chr7_86500000.pdf
- Cell type-specific predictions/chr8_106500000.pdf
- __MACOSX/Cell type-specific predictions/._chr8_106500000.pdf
- Cell type-specific predictions/chr3_19000000.pdf
- __MACOSX/Cell type-specific predictions/._chr3_19000000.pdf
- Cell type-specific predictions/chr15_29500000.pdf
- __MACOSX/Cell type-specific predictions/._chr15_29500000.pdf
- Cell type-specific predictions/chr20_47000000.pdf
- __MACOSX/Cell type-specific predictions/._chr20_47000000.pdf
- Cell type-specific predictions/chr17_79000000.pdf
- __MACOSX/Cell type-specific predictions/._chr17_79000000.pdf
- Cell type-specific predictions/chr7_5500000.pdf
- __MACOSX/Cell type-specific predictions/._chr7_5500000.pdf
- Cell type-specific predictions/chr3_146500000.pdf
- __MACOSX/Cell type-specific predictions/._chr3_146500000.pdf
- Cell type-specific predictions/chr9_13000000.pdf
- __MACOSX/Cell type-specific predictions/._chr9_13000000.pdf
- Cell type-specific predictions/chrX_26500000.pdf
- __MACOSX/Cell type-specific predictions/._chrX_26500000.pdf
- Cell type-specific predictions/chr17_17000000.pdf
- __MACOSX/Cell type-specific predictions/._chr17_17000000.pdf
- Cell type-specific predictions/chr15_47500000.pdf
- __MACOSX/Cell type-specific predictions/._chr15_47500000.pdf
- Cell type-specific predictions/chr11_102500000.pdf
- __MACOSX/Cell type-specific predictions/._chr11_102500000.pdf
- Cell type-specific predictions/chr15_80000000.pdf
- __MACOSX/Cell type-specific predictions/._chr15_80000000.pdf
- Cell type-specific predictions/chr5_99000000.pdf
- __MACOSX/Cell type-specific predictions/._chr5_99000000.pdf
- Cell type-specific predictions/chr7_55000000.pdf
- __MACOSX/Cell type-specific predictions/._chr7_55000000.pdf
- Cell type-specific predictions/chr10_6500000.pdf
- __MACOSX/Cell type-specific predictions/._chr10_6500000.pdf
- Cell type-specific predictions/chr8_61500000.pdf
- __MACOSX/Cell type-specific predictions/._chr8_61500000.pdf
- Cell type-specific predictions/chr15_33000000.pdf
- __MACOSX/Cell type-specific predictions/._chr15_33000000.pdf
- Cell type-specific predictions/chr2_157500000.pdf
- __MACOSX/Cell type-specific predictions/._chr2_157500000.pdf
- Cell type-specific predictions/chr9_73500000.pdf
- __MACOSX/Cell type-specific predictions/._chr9_73500000.pdf
- Cell type-specific predictions/chr1_222000000.pdf
- __MACOSX/Cell type-specific predictions/._chr1_222000000.pdf
- Cell type-specific predictions/chr16_71500000.pdf
- __MACOSX/Cell type-specific predictions/._chr16_71500000.pdf
- Cell type-specific predictions/chr8_75500000.pdf
- __MACOSX/Cell type-specific predictions/._chr8_75500000.pdf
- Cell type-specific predictions/chr8_127500000.pdf
- __MACOSX/Cell type-specific predictions/._chr8_127500000.pdf
- Cell type-specific predictions/chr10_58000000.pdf
- __MACOSX/Cell type-specific predictions/._chr10_58000000.pdf
- Cell type-specific predictions/chrX_1500000.pdf
- __MACOSX/Cell type-specific predictions/._chrX_1500000.pdf
- Cell type-specific predictions/chr12_72500000.pdf
- __MACOSX/Cell type-specific predictions/._chr12_72500000.pdf
- Cell type-specific predictions/chr4_157000000.pdf
- __MACOSX/Cell type-specific predictions/._chr4_157000000.pdf
- Cell type-specific predictions/chr7_88000000.pdf
- __MACOSX/Cell type-specific predictions/._chr7_88000000.pdf
- Cell type-specific predictions/chr17_58000000.pdf
- __MACOSX/Cell type-specific predictions/._chr17_58000000.pdf
- Cell type-specific predictions/chr5_117000000.pdf
- __MACOSX/Cell type-specific predictions/._chr5_117000000.pdf
- Cell type-specific predictions/chr5_34000000.pdf
- __MACOSX/Cell type-specific predictions/._chr5_34000000.pdf
- Cell type-specific predictions/chr18_66500000.pdf
- __MACOSX/Cell type-specific predictions/._chr18_66500000.pdf
- Cell type-specific predictions/chr1_158000000.pdf
- __MACOSX/Cell type-specific predictions/._chr1_158000000.pdf
- Cell type-specific predictions/chr9_79500000.pdf
- __MACOSX/Cell type-specific predictions/._chr9_79500000.pdf
- Cell type-specific predictions/chr1_228000000.pdf
- __MACOSX/Cell type-specific predictions/._chr1_228000000.pdf
- Cell type-specific predictions/chr7_136500000.pdf
- __MACOSX/Cell type-specific predictions/._chr7_136500000.pdf
- Cell type-specific predictions/chrX_91000000.pdf
- __MACOSX/Cell type-specific predictions/._chrX_91000000.pdf
- Cell type-specific predictions/chrX_58000000.pdf
- __MACOSX/Cell type-specific predictions/._chrX_58000000.pdf
- Cell type-specific predictions/chr5_179000000.pdf
- __MACOSX/Cell type-specific predictions/._chr5_179000000.pdf
- Cell type-specific predictions/chr3_95000000.pdf
- __MACOSX/Cell type-specific predictions/._chr3_95000000.pdf
- Cell type-specific predictions/chr2_108000000.pdf
- __MACOSX/Cell type-specific predictions/._chr2_108000000.pdf
- Cell type-specific predictions/chr4_166500000.pdf
- __MACOSX/Cell type-specific predictions/._chr4_166500000.pdf
- Cell type-specific predictions/chr17_13500000.pdf
- __MACOSX/Cell type-specific predictions/._chr17_13500000.pdf
- Cell type-specific predictions/chr12_39000000.pdf
- __MACOSX/Cell type-specific predictions/._chr12_39000000.pdf
- Cell type-specific predictions/chr6_147000000.pdf
- __MACOSX/Cell type-specific predictions/._chr6_147000000.pdf
- Cell type-specific predictions/chr16_15500000.pdf
- __MACOSX/Cell type-specific predictions/._chr16_15500000.pdf
- Cell type-specific predictions/chr1_117000000.pdf
- __MACOSX/Cell type-specific predictions/._chr1_117000000.pdf
- Cell type-specific predictions/chr5_122000000.pdf
- __MACOSX/Cell type-specific predictions/._chr5_122000000.pdf
- Cell type-specific predictions/chr6_133500000.pdf
- __MACOSX/Cell type-specific predictions/._chr6_133500000.pdf
- Cell type-specific predictions/chr8_65000000.pdf
- __MACOSX/Cell type-specific predictions/._chr8_65000000.pdf
[truncated: 768 more entries]
